# Supplementary material for: Discovery and Characterization of Two Selective Inhibitors for a Mu-Class Glutathione S-Transferase of 25 kDa from Taenia solium Using Computational and Bioinformatics Tools
Source: Biomolecules. 2024 Dec 25;15(1):7. doi: 10.3390/biom15010007 (PMC11760891; doi:10.3390/biom15010007)
Supplement: Supplementary file 1 [file biomolecules-15-00007-s001.zip]

Archive with 1 entries (1 files):
- biomolecules-3340093-supplementary.pdf
